# Supplementary material for: A comprehensive risk assessment method for Christmas tree combined with a multi source information fusion algorithm and an improved HAZOP method
Source: PLoS One. 2026 Jan 5;21(1):e0339897. doi: 10.1371/journal.pone.0339897 (PMC12768369; doi:10.1371/journal.pone.0339897)
Supplement: S1 Fig — (XLS) [file pone.0339897.s001.xls]

## Sheet: S1 Fig
	Sample A	time/min	actual output	BP method	GA-BP method		Sample B	time/min	actual output	BP method	GA-BP method
		0	0.98	1	1.03			0	0.98	1	1.03
		0.15	0.86	0.88	0.91			0.15	0.86	0.88	0.91
		0.3	0.85	0.87	0.9			0.3	0.85	0.87	0.9
		0.45	0.19	0.69	0.24			0.45	0.19	0.69	0.24
		0.6	0.18	0.2	0.23			0.6	0.18	0.2	0.23
		0.75	0.17	0.19	0.22			0.75	0.17	0.19	0.22
		0.9	0	0.02	0.05			0.9	0	0.02	0.05
		1.05	-0.1	-0.08	-0.05			1.05	-0.1	-0.08	-0.05
		1.2	-0.15	-0.13	-0.1			1.2	-0.15	-0.13	-0.1
		1.35	-0.2	-0.1	-0.15			1.35	-0.2	-0.1	-0.15
		1.5	0.01	0.03	0.06			1.5	0.01	0.03	0.06
		1.65	0.11	0.13	0.16			1.65	0.11	0.13	0.16
		1.8	0.15	0.17	0.2			1.8	0.15	0.17	0.2
		1.95	0.2	0.3	0.25			1.95	0.2	0.3	0.25
		2.1	0.5	0.52	0.55			2.1	0.5	0.52	0.55
		2.25	0.6	0.62	0.65			2.25	0.6	0.62	0.65
		2.4	0.8	1	0.85			2.4	0.8	1	0.85
		2.55	0.88	0.9	0.93			2.55	2	1.5	2.05
		2.7	0.87	0.89	0.92			2.7	0.87	0.89	0.92
		2.85	0.85	0.87	0.9			2.85	0.85	0.87	0.9
		3	0.66	0.68	0.71			3	0.66	0.68	0.71
		3.15	0.01	0.03	0.06			3.15	0.01	0.03	0.06
		3.3	0	0.02	0.05			3.3	0	0.02	0.05
		3.45	-0.1	-0.08	-0.05			3.45	-0.1	-0.08	-0.05
		3.6	-0.15	-0.13	-0.1			3.6	-0.15	-0.13	-0.1
		3.75	-0.22	-0.2	-0.17			3.75	-0.22	-0.2	-0.17
		3.9	0.02	0.04	0.07			3.9	0.02	0.04	0.07
		4.05	0.1	0.12	0.15			4.05	0.1	0.12	0.15
		4.2	0.25	0.27	0.3			4.2	0.25	0.27	0.3
		4.35	0.55	0.57	0.6			4.35	0.55	0.57	0.6
		4.5	0.79	0.81	0.84			4.5	0.79	0.81	0.84
		4.65	0.85	0.87	0.9			4.65	0.85	0.87	0.9
		4.8	0.95	0.97	1			4.8	0.95	0.97	1
		4.95	0.92	0.94	0.97			4.95	0.92	0.94	0.97
		5.1	0.85	0.95	0.9			5.1	1.8	1.5	1.85
		5.25	0.75	0.77	0.8			5.25	0.75	0.77	0.8
		5.4	0.66	0.68	0.71			5.4	0.66	0.68	0.71
		5.55	0.84	0.86	0.89			5.55	0.84	0.86	0.89
		5.7	0.75	0.77	0.8			5.7	0.75	0.77	0.8
		5.85	0.6	0.62	0.65			5.85	0.6	0.62	0.65
		6	0.52	0.54	0.57			6	0.52	0.54	0.57
		6.15	0.05	0.07	0.1			6.15	0.05	0.07	0.1
		6.3	0	0.02	0.05			6.3	0	0.02	0.05
		6.45	-0.11	-0.14	-0.06			6.45	-0.11	-0.14	-0.06
		6.6	-0.21	-0.19	-0.16			6.6	-0.21	-0.19	-0.16
		6.75	-0.22	-0.2	-0.17			6.75	-0.22	-0.2	-0.17
		6.9	0.1	0.12	0.15			6.9	0.1	0.12	0.15
		7.05	0.2	0.22	0.25			7.05	0.2	0.22	0.25
		7.2	0.6	0.7	0.65			7.2	0.6	0.7	0.65
		7.35	0.8	0.82	0.85			7.35	0.8	0.82	0.85
		7.5	0.98	1	1.03			7.5	0.98	1	1.03
		7.65	0.86	0.96	0.91			7.65	0.86	0.96	0.91
		7.8	0.85	0.87	0.9			7.8	0.85	0.87	0.9
		7.95	0.19	0.21	0.24			7.95	0.19	0.21	0.24
		8.1	0.18	0.2	0.23			8.1	0.18	0.2	0.23
		8.25	0.17	0.19	0.22			8.25	0.17	0.19	0.22
		8.4	0	0.02	0.05			8.4	0	0.02	0.05
		8.55	-0.1	-0.08	-0.05			8.55	-0.5	-0.1	-0.45
		8.7	-0.15	-0.13	-0.1			8.7	-0.15	-0.13	-0.1
		8.85	-0.2	-0.29	-0.15			8.85	-0.2	-0.29	-0.15
		9	0.01	0.03	0.06			9	0.01	0.03	0.06
		9.15	0.11	0.13	0.16			9.15	0.11	0.13	0.16
		9.3	0.15	0.24	0.2			9.3	0.15	0.24	0.2
		9.45	0.2	0.22	0.25			9.45	0.2	0.22	0.25
		9.6	0.5	0.52	0.55			9.6	0.5	0.52	0.55
		9.75	0.6	0.69	0.65			9.75	0.6	0.69	0.65
		9.9	0.8	0.82	0.85			9.9	0.8	0.82	0.85
		10.05	0.88	0.98	0.93			10.05	0.88	0.98	0.93
		10.2	0.87	0.89	0.92			10.2	2	1.5	2.05
		10.35	0.85	0.87	0.9			10.35	0.85	0.87	0.9
		10.5	0.66	0.68	0.71			10.5	0.66	0.68	0.71
		10.65	0.01	0.03	0.06			10.65	0.01	0.03	0.06
		10.8	0	0.02	0.05			10.8	0	0.02	0.05
		10.95	-0.1	-0.08	-0.05			10.95	-0.1	-0.08	-0.05
		11.1	-0.15	-0.13	-0.1			11.1	-0.15	-0.13	-0.1
		11.25	-0.22	-0.32	-0.17			11.25	-0.22	-0.32	-0.17
		11.4	0.02	0.04	0.07			11.4	0.02	0.04	0.07
		11.55	0.1	0.12	0.15			11.55	0.1	0.12	0.15
		11.7	0.25	0.27	0.3			11.7	0.25	0.27	0.3
		11.85	0.55	0.57	0.6			11.85	0.55	0.57	0.6
		12	0.79	0.81	0.84			12	0.79	0.81	0.84
		12.15	0.85	0.87	0.9			12.15	0.85	0.87	0.9
		12.3	0.95	0.97	1			12.3	0.95	0.97	1
		12.45	0.92	1.02	0.97			12.45	0.92	1.02	0.97
		12.6	0.85	0.87	0.9			12.6	1.8	1.5	1.85
		12.75	0.75	0.77	0.8			12.75	0.75	0.77	0.8
		12.9	0.66	0.68	0.71			12.9	0.66	0.68	0.71
		13.05	0.84	0.86	0.89			13.05	0.84	0.86	0.89
		13.2	0.75	0.77	0.8			13.2	0.75	0.77	0.8
		13.35	0.6	0.62	0.65			13.35	0.6	0.62	0.65
		13.5	0.52	0.54	0.57			13.5	0.52	0.54	0.57
		13.65	0.05	0.07	0.1			13.65	0.05	0.07	0.1
		13.8	0	0.02	0.05			13.8	0	0.02	0.05
		13.95	-0.11	-0.09	-0.06			13.95	-0.11	-0.09	-0.06
		14.1	-0.21	-0.19	-0.16			14.1	-0.21	-0.19	-0.16
		14.25	-0.22	-0.2	-0.17			14.25	-0.22	-0.2	-0.17
		14.4	0.1	0.12	0.15			14.4	0.1	0.12	0.15
		14.55	0.2	0.22	0.25			14.55	0.2	0.22	0.25
		14.7	0.6	0.62	0.65			14.7	0.6	0.62	0.65
		14.85	0.8	0.82	0.85			14.85	0.8	0.82	0.85
		15	0.98	1	1.03			15	0.98	1	1.03
		15.15	0.86	0.88	0.91			15.15	0.86	0.88	0.91
		15.3	0.85	0.87	0.9			15.3	0.85	0.87	0.9
		15.45	0.19	0.21	0.24			15.45	0.19	0.21	0.24
		15.6	0.18	0.2	0.23			15.6	0.18	0.2	0.23
		15.75	0.17	0.19	0.22			15.75	0.17	0.19	0.22
		15.9	0	0.02	0.05			15.9	0	0.02	0.05
		16.05	-0.1	-0.08	-0.05			16.05	-0.1	-0.08	-0.05
		16.2	-0.15	-0.13	-0.1			16.2	-0.15	-0.13	-0.1
		16.35	-0.2	-0.18	-0.15			16.35	-0.5	-0.1	-0.45
		16.5	0.01	0.03	0.06			16.5	0.01	0.03	0.06
		16.65	0.11	0.13	0.16			16.65	0.11	0.13	0.16
		16.8	0.15	0.17	0.2			16.8	0.15	0.17	0.2
		16.95	0.2	0.22	0.25			16.95	0.2	0.22	0.25
		17.1	0.5	0.52	0.55			17.1	0.5	0.52	0.55
		17.25	0.6	0.62	0.65			17.25	0.6	0.62	0.65
		17.4	0.8	0.82	0.85			17.4	0.8	0.82	0.85
		17.55	0.88	0.9	0.93			17.55	0.88	0.9	0.93
		17.7	0.87	0.97	0.92			17.7	2	1.5	2.05
		17.85	0.85	0.87	0.9			17.85	0.85	0.87	0.9
		18	0.66	0.68	0.71			18	0.66	0.68	0.71
		18.15	0.01	0.03	0.06			18.15	0.01	0.03	0.06
		18.3	0	0.02	0.05			18.3	0	0.02	0.05
		18.45	-0.1	-0.08	-0.05			18.45	-0.1	-0.08	-0.05
		18.6	-0.15	-0.13	-0.1			18.6	-0.15	-0.13	-0.1
		18.75	-0.22	-0.27	-0.17			18.75	-0.22	-0.27	-0.17
		18.9	0.02	0.04	0.07			18.9	0.02	0.04	0.07
		19.05	0.1	0.12	0.15			19.05	0.1	0.12	0.15
		19.2	0.25	0.27	0.3			19.2	0.25	0.27	0.3
		19.35	0.55	0.57	0.6			19.35	0.55	0.57	0.6
		19.5	0.79	0.81	0.84			19.5	0.79	0.81	0.84
		19.65	0.85	0.87	0.9			19.65	0.85	0.87	0.9
		19.8	0.95	0.97	1			19.8	0.95	0.97	1
		19.95	0.92	1.02	0.97			19.95	0.92	1.02	0.97
		20.1	0.85	0.87	0.9			20.1	1.8	1.5	1.85
		20.25	0.75	0.77	0.8			20.25	0.75	0.77	0.8
		20.4	0.66	0.68	0.71			20.4	0.66	0.68	0.71
		20.55	0.84	0.86	0.89			20.55	0.84	0.86	0.89
		20.7	0.75	0.77	0.8			20.7	0.75	0.77	0.8
		20.85	0.6	0.62	0.65			20.85	0.6	0.62	0.65
		21	0.52	0.54	0.57			21	0.52	0.54	0.57
		21.15	0.05	0.07	0.1			21.15	0.05	0.07	0.1
		21.3	0	0.02	0.05			21.3	0	0.02	0.05
		21.45	-0.11	-0.09	-0.06			21.45	-0.11	-0.09	-0.06
		21.6	-0.21	-0.19	-0.16			21.6	-0.21	-0.19	-0.16
		21.75	-0.22	-0.2	-0.17			21.75	-0.22	-0.2	-0.17
		21.9	0.1	0.12	0.15			21.9	0.1	0.12	0.15
		22.05	0.2	0.22	0.25			22.05	0.2	0.22	0.25
		22.2	0.6	0.69	0.65			22.2	0.6	0.69	0.65
		22.35	0.8	0.82	0.85			22.35	0.8	0.82	0.85
		22.5	0.98	1	1.03			22.5	0.98	1	1.03
		22.65	0.86	0.88	0.91			22.65	0.86	0.88	0.91
		22.8	0.85	0.87	0.9			22.8	0.85	0.87	0.9
		22.95	0.19	0.24	0.24			22.95	0.19	0.24	0.24
		23.1	0.18	0.2	0.23			23.1	0.18	0.2	0.23
		23.25	0.17	0.19	0.22			23.25	0.17	0.19	0.22
		23.4	0	0.02	0.05			23.4	0	0.02	0.05
		23.55	-0.1	-0.08	-0.05			23.55	-0.1	-0.08	-0.05
		23.7	-0.15	-0.13	-0.1			23.7	-0.5	-0.1	-0.45
		23.85	-0.2	-0.23	-0.15			23.85	-0.2	-0.23	-0.15
		24	0.01	0.03	0.06			24	0.01	0.03	0.06
		24.15	0.11	0.13	0.16			24.15	0.11	0.13	0.16
		24.3	0.15	0.17	0.2			24.3	0.15	0.17	0.2
		24.45	0.2	0.22	0.25			24.45	0.2	0.22	0.25
		24.6	0.5	0.52	0.55			24.6	0.5	0.52	0.55
		24.75	0.6	0.62	0.65			24.75	0.6	0.62	0.65
		24.9	0.8	0.82	0.85			24.9	0.8	0.82	0.85
		25.05	0.88	0.9	0.93			25.05	0.88	0.9	0.93
		25.2	0.87	1.07	0.92			25.2	2	1.5	2.05
		25.35	0.85	0.87	0.9			25.35	0.85	0.87	0.9
		25.5	0.66	0.68	0.71			25.5	0.66	0.68	0.71
		25.65	0.01	0.03	0.06			25.65	0.01	0.03	0.06
		25.8	0	0.02	0.05			25.8	0	0.02	0.05
		25.95	-0.1	-0.15	-0.05			25.95	-0.1	-0.15	-0.05
		26.1	-0.15	-0.13	-0.1			26.1	-0.15	-0.13	-0.1
		26.25	-0.22	-0.2	-0.17			26.25	-0.22	-0.2	-0.17
		26.4	0.02	0.04	0.07			26.4	0.02	0.04	0.07
		26.55	0.1	0.1	0.15			26.55	0.1	0.1	0.15
		26.7	0.25	0.27	0.3			26.7	0.25	0.27	0.3
		26.85	0.55	0.57	0.6			26.85	0.55	0.57	0.6
		27	0.79	0.81	0.84			27	0.79	0.81	0.84
		27.15	0.85	0.87	0.9			27.15	0.85	0.87	0.9
		27.3	0.95	1.05	1			27.3	0.95	1.05	1
		27.45	0.92	0.94	0.97			27.45	0.92	0.94	0.97
		27.6	0.85	0.87	0.9			27.6	1.8	1.5	1.85
		27.75	0.75	0.77	0.8			27.75	0.75	0.77	0.8
		27.9	0.66	0.86	0.71			27.9	0.66	0.86	0.71
		28.05	0.84	0.86	0.89			28.05	0.84	0.86	0.89
		28.2	0.75	0.77	0.8			28.2	0.75	0.77	0.8
		28.35	0.6	0.62	0.65			28.35	0.6	0.62	0.65
		28.5	0.52	0.54	0.57			28.5	0.52	0.54	0.57
		28.65	0.05	0.07	0.1			28.65	0.05	0.07	0.1
		28.8	0	-0.05	0.05			28.8	0	-0.05	0.05
		28.95	-0.11	-0.31	-0.06			28.95	-0.11	-0.31	-0.06
		29.1	-0.21	-0.19	-0.16			29.1	-0.21	-0.19	-0.16
		29.25	-0.22	-0.2	-0.17			29.25	-0.22	-0.2	-0.17
		29.4	0.1	0.12	0.15			29.4	0.1	0.12	0.15
		29.55	0.2	0.22	0.25			29.55	0.2	0.22	0.25
		29.7	0.6	0.62	0.65			29.7	0.6	0.62	0.65
		29.85	0.8	0.82	0.85			29.85	0.8	0.82	0.85
		30	0.85	0.95	0.9			30	0.85	0.95	0.9
