# Supplementary material for: A comprehensive risk assessment method for Christmas tree combined with a multi source information fusion algorithm and an improved HAZOP method
Source: PLoS One. 2026 Jan 5;21(1):e0339897. doi: 10.1371/journal.pone.0339897 (PMC12768369; doi:10.1371/journal.pone.0339897)
Supplement: S2 Fig — (b) Risk analysis for lowering the tubing hanging. (ZIP) [file pone.0339897.s002.zip]

Archive with 2 entries (2 files):
- S2 Fig(a).xls
- S2 Fig(b).xls
