# Supplementary material for: A comprehensive risk assessment method for Christmas tree combined with a multi source information fusion algorithm and an improved HAZOP method
Source: PLoS One. 2026 Jan 5;21(1):e0339897. doi: 10.1371/journal.pone.0339897 (PMC12768369; doi:10.1371/journal.pone.0339897)
Supplement: S2 Fig — (b) Risk analysis for lowering the tubing hanging. (ZIP) [file pone.0339897.s002.zip › S2 Fig(a).xls]

## Sheet: S2 Fig(a)
					basic event probability	critical importance coefficient	probability importance coefficient
				1	0	0.005	0.9825
				2	0	0.008	0.98251
				3	0	0.002	0.9825
				4	0	0.002	0.98251
				5	0	0.003	0.9825
				6	0	0.01	0.98245
				7	0	0.003	0.98255
				8	0	0.003	0.98256
				9	0	0.003	0.98254
				10	0	0.012	0.98252
				11	0	0.005	0.98253
				12	0	0.012	0.98251
				13	0	0.005	0.98252
				14	0	0.002	0.98252
				15	0	0.005	0.98253
				16	0	0.003	0.98252
				17	0	0.005	0.98254
				18	0	0.013	0.98252
				19	0	0.013	0.98251
				20	0	0.005	0.98253
				21	0	0.013	0.98252
				22	0	0.003	0.98251
				23	0	0.002	0.9825
				24	0	0.24	0.988
				25	0	0.015	0.98255
				26	0	0.002	0.9825
				27	0	0.003	0.98242
				28	0	0.003	0.98246
				29	0	0.003	0.98245
				30	0	0.02	0.98244
				31	0	0.002	0.98259
				32	0	0.012	0.98255
				33	0	0.011	0.9825
				34	0	0.01	0.98254
				35	0	0.065	0.9838
				36	0	0.02	0.9827
				37	0	0.025	0.98272
				38	0	0.07	0.9842
				39	0	0.005	0.9827
				40	0	0.02	0.98272
				41	0	0.026	0.98278
				42	0	0.002	0.98285
				43	0	0.035	0.9835
				44	0	0.003	0.9825
				45	0	0.003	0.9826
				46	0	0.03	0.98262
				47	0	0.002	0.98263
				48	0	0.003	0.98264
				49	0	0.004	0.98265
				50	0	0.004	0.98266
				51	0	0.004	0.98264
				52	0	0.002	0.98262
				53	0	0.003	0.9832
				54	0	0.01	0.9827
				55	0	0.002	0.98272
				56	0	0.003	0.9838
				57	0	0.036	0.983
				58	0	0.01	0.9835
				59	0	0.023	0.9828
				60	0	0.005	0.98282
				61	0	0.006	0.98283
				62	0	0.02	0.98295
				63	0	0.015	0.98292
				64	0	0.015	0.98291
				65	0	0.02	0.98294
				66	0	0.012	0.98295
