# Supplementary material for: A comprehensive risk assessment method for Christmas tree combined with a multi source information fusion algorithm and an improved HAZOP method
Source: PLoS One. 2026 Jan 5;21(1):e0339897. doi: 10.1371/journal.pone.0339897 (PMC12768369; doi:10.1371/journal.pone.0339897)
Supplement: S2 Fig — (b) Risk analysis for lowering the tubing hanging. (ZIP) [file pone.0339897.s002.zip › S2 Fig(b).xls]

## Sheet: S2 Fig(b)
	basic event probability	critical importance coefficient	probability importance coefficient
1	0.005	0.105	0.9723
2	0.003	0.006	0.9645
3	0	0.001	0.9644
4	0	0.001	0.9644
5	0	0.015	0.9652
6	0	0.006	0.965
7	0	0.013	0.9652
8	0	0.006	0.965
9	0	0.01	0.9652
10	0	0.004	0.965
11	0	0.008	0.9651
12	0	0.008	0.9651
13	0	0.006	0.9651
14	0	0.012	0.965
15	0	0.011	0.9652
16	0	0.01	0.9651
17	0	0.008	0.9651
18	0	0.014	0.9651
19	0	0.009	0.9651
20	0	0.009	0.9651
21	0	0.009	0.9651
22	0	0.008	0.9651
23	0	0.005	0.9651
24	0	0.017	0.9654
25	0.003	0.068	0.97
26	0	0.035	0.9674
27	0	0.015	0.9654
28	0	0.023	0.966
29	0	0.006	0.9653
30	0	0.008	0.9654
31	0	0.006	0.9654
32	0	0.004	0.9654
33	0	0.006	0.9655
34	0	0.01	0.9654
35	0	0.008	0.9654
36	0	0.009	0.966
37	0	0.022	0.9655
38	0	0.006	0.9656
39	0	0.011	0.9657
40	0.002	0.039	0.9671
41	0	0.012	0.9656
42	0	0.009	0.9655
43	0	0.006	0.9655
44	0	0.016	0.9654
45	0	0.018	0.9655
46	0	0.02	0.966
47	0.001	0.039	0.966
48	0	0.017	0.9658
49	0	0.005	0.9662
50	0	0.004	0.9663
51	0	0.003	0.9663
52	0	0.006	0.9662
53	0	0.012	0.966
54	0	0.01	0.9661
55	0	0.008	0.966
56	0	0.012	0.966
57	0	0.008	0.9661
58	0	0.01	0.966
59	0	0.008	0.9669
60	0.0001	0.032	0.9667
61	0	0.006	0.9662
62	0	0.022	0.9662
63	0	0.008	0.9664
64	0	0.009	0.9664
65	0	0.015	0.9663
66	0	0.013	0.9662
67	0	0.012	0.9662
68	0	0.005	0.9661
69	0	0.004	0.9664
70	0	0.003	0.9661
71	0	0.014	0.9664
72	0	0.004	0.9662
73	0	0.015	0.9665
74	0	0.008	0.9663
75	0	0.005	0.9665
76	0	0.007	0.9662
77	0	0.017	0.9665
78	0	0.009	0.9666
79	0	0.006	0.966
