# Supplementary material for: A comprehensive risk assessment method for Christmas tree combined with a multi source information fusion algorithm and an improved HAZOP method
Source: PLoS One. 2026 Jan 5;21(1):e0339897. doi: 10.1371/journal.pone.0339897 (PMC12768369; doi:10.1371/journal.pone.0339897)
Supplement: S3 Fig — (XLS) [file pone.0339897.s003.xls]

## Sheet: S3 Fig
		Nozzle diameter	Production	inlet temperature	Pressure drop	outlet temperature
		9.53	20	25.8	1655	-28.9
		12.7	35	27.5	1325	-16
		15.88	37	28.3	652	6
