# Supplementary material for: A comprehensive risk assessment method for Christmas tree combined with a multi source information fusion algorithm and an improved HAZOP method
Source: PLoS One. 2026 Jan 5;21(1):e0339897. doi: 10.1371/journal.pone.0339897 (PMC12768369; doi:10.1371/journal.pone.0339897)
Supplement: S4 Fig — (XLS) [file pone.0339897.s004.xls]

## Sheet: S4 Fig
time/h	pressure/psi
1899-12-31 09:37:00	205
1899-12-31 09:38:55	205.8
1899-12-31 09:40:00	211
1899-12-31 09:50:00	206
1899-12-31 09:55:00	207
1899-12-31 10:00:00	215
1899-12-31 10:10:00	204
1899-12-31 10:20:00	203
1899-12-31 10:30:00	201
1899-12-31 10:45:00	205
1899-12-31 10:48:00	215
1899-12-31 10:50:00	210
1899-12-31 10:55:00	206
1899-12-31 11:00:00	203
1899-12-31 11:03:00	208
1899-12-31 11:06:00	206
1899-12-31 11:10:00	201
1899-12-31 11:15:00	209
1899-12-31 11:20:00	213
1899-12-31 11:25:00	189
1899-12-31 11:29:00	190
1899-12-31 11:31:00	186
1899-12-31 11:35:00	185
1899-12-31 11:37:00	183
1899-12-31 11:40:00	192
1899-12-31 11:45:00	194
1899-12-31 11:55:00	193
1899-12-31 12:05:00	191
1899-12-31 12:10:00	193
1899-12-31 12:15:00	194
1899-12-31 12:20:00	192
1899-12-31 12:25:00	192
1899-12-31 12:30:00	190
1899-12-31 12:35:00	193
1899-12-31 12:40:00	191
1899-12-31 12:45:00	190
1899-12-31 12:50:00	193
1899-12-31 12:55:00	192
1899-12-31 13:00:00	191
1899-12-31 13:05:00	193
1899-12-31 13:10:00	194
1899-12-31 13:15:00	192
1899-12-31 13:20:00	191
1899-12-31 13:25:00	190
1899-12-31 13:30:00	190
1899-12-31 13:35:00	190
1899-12-31 13:40:00	193
1899-12-31 13:45:00	192
1899-12-31 13:50:00	191
1899-12-31 13:55:00	192
1899-12-31 14:00:00	193
1899-12-31 14:05:00	192
1899-12-31 14:10:00	191
1899-12-31 14:15:00	193
1899-12-31 14:20:00	193
1899-12-31 14:25:00	194
1899-12-31 14:30:00	191
1899-12-31 14:35:00	192
1899-12-31 14:40:00	193
1899-12-31 14:45:00	193
1899-12-31 14:50:00	192
